# Supplementary material for: HLA-E/peptide complexes differentially interact with NKG2A/CD94 and T cell receptors
Source: J Immunol. 2025 Mar 14;214(4):595–605. doi: 10.1093/jimmun/vkae068 (PMC12041767; doi:10.1093/jimmun/vkae068)
Supplement: vkae068_Supplementary_Data [file vkae068_supplementary_data.zip]

Archive with 3 entries (2 files):
- vkae068_Supplementary_Data/
- vkae068_Supplementary_Data/JIMMUN-24-00593-s01.docx
- vkae068_Supplementary_Data/JIMMUN-24-00593-s02.docx
